# Supplementary material for: Embryonic origin of two ASD subtypes of social symptom severity: the larger the brain cortical organoid size, the more severe the social symptoms
Source: Mol Autism. 2024 May 25;15:22. doi: 10.1186/s13229-024-00602-8 (PMC11127428; doi:10.1186/s13229-024-00602-8)
Supplement: Supplementary file 4 — Additional file 4. [file 13229_2024_602_MOESM4_ESM.xlsx]

## Sheet: NEUN - CTIP2
JT2	DAPI					NEUN
	AREA	MEAN	MIN	MAX		AREA	MEAN	MIN	MAX
1	455111	49534	0	255		455111	3142	0	255	6.34312
1	455111	48127	0	255		455111	2656	0	255	5.51873
1	455111	52974	0	255		455111	2850	0	255	5.38
1	455111	29785	0	255		455111	2659	0	255	8.92731
1	455111	37051	0	255		455111	7983	0	255	21.546
1	455111	81421	0	255		455111	4789	0	255	5.88177
1	455111	45759	0	255		455111	3362	0	255	7.34719
1	455111	53441	0	255		455111	3253	0	255	6.08709
1	455111	46174	0	255		455111	5312	0	255	11.5043
1	455111	50408	0	255		455111	6777	0	255	13.4443
CW60104	DAPI					NEUN
	AREA	MEAN	MIN	MAX		AREA	MEAN	MIN	MAX
1	455111	69055	0	255		455111	17472	0	255	25.3016
1	455111	46155	0	255		455111	9752	0	255	21.1288
1	455111	76385	0	255		455111	11297	0	255	14.7896
1	455111	60917	0	255		455111	6554	0	255	10.7589
1	455111	50859	0	255		455111	10031	0	255	19.7232
1	455111	60162	0	255		455111	7849	0	255	13.0464
1	455111	96527	0	255		455111	8095	0	255	8.38625
1	455111	42468	0	255		455111	5926	0	255	13.954
1	455111	65971	0	255		455111	9891	0	255	14.993
1	455111	67285	0	255		455111	9435	0	255	14.0224
CW60171	DAPI					NEUN
	AREA	MEAN	MIN	MAX		AREA	MEAN	MIN	MAX
1	455111	54595	0	255		455111	6410	0	255	11.741
1	455111	50157	0	255		455111	10258	0	255	20.4518
1	455111	43752	0	255		455111	4499	0	255	10.283
1	455111	37109	0	255		455111	4819	0	255	12.9861
1	455111	47562	0	255		455111	2715	0	255	5.70834
1	455111	46461	0	255		455111	3010	0	255	6.47855
1	455111	71440	0	255		455111	9185	0	255	12.8569
1	455111	34997	0	255		455111	2772	0	255	7.92068
1	455111	46029	0	255		455111	2944	0	255	6.39597
1	455111	52025	0	255		455111	7523	0	255	14.4604
